# Supplementary material for: RIPK1-Induced A1 Reactive Astrocytes in Brain in MPTP-Treated Murine Model of Parkinson’s Disease
Source: Brain Sci. 2023 Apr 27;13(5):733. doi: 10.3390/brainsci13050733 (PMC10216483; doi:10.3390/brainsci13050733)
Supplement: Supplementary file 1 [file brainsci-13-00733-s001.zip]

Archive with 1 entries (1 files):
- brainsci-2331525-supplementary.pdf
